# Supplementary material for: A Method for Producing Transgenic Cells Using a Multi-Integrase System on a Human Artificial Chromosome Vector
Source: PLoS One. 2011 Feb 24;6(2):e17267. doi: 10.1371/journal.pone.0017267 (PMC3044732; doi:10.1371/journal.pone.0017267)
Supplement: Table S1 — Sequence of the attP, attB and FRT sites used in this study. (XLS) [file pone.0017267.s005.xls]

## Sheet: Sheet1
Recombination site	Sequence (5’- 3’)	Site length
ΦC31 attP	gtagtgccccaactggggtaacctttgagttctctcagttgggggcgtagggtc	54 bp
ΦC31 attB	gatgtaggtcacggtctcgaagccgcggtgcgggtgccagggcgtgcccttgggctccccgggcgcgtactccacctcacccatctggtccatca	273 bp
	tgatgaacgggtcgaggtggcggtagttgatcccggcgaacgcgcggcgcaccgggaagccctcgccctcgaaaccgctgggcgcggtggtca
	cggtgagcacgggacgtgcgacggcgtcggcgggtgcggatacgcggggcagcgtcagcgggttctcgacggtcacggcgggcat
R4 attP	gcatgttccccaaagcgataccacttgaagcagtggtactgcttgtgggtacactctgcgggtg	64 bp
R4 attB	gcgcccaagttgcccatgaccatgccgaagcagtggtagaagggcaccggcagacac	57 bp
TP901 attP	ttccaactcgcttaattgcgagtttttatttcgtttatttcaattaaggtaactaaaaaactcctttta	69 bp
TP901 attB	ctgataattgccaacacaattaacatctcaatcaaggtaaatgctttttgctttttttgc	60 bp
Bxb1 attP	tatggccgtgatgacctgtgtcttcgtggtttgtctggtcaaccaccgcggtctcagtggtgtacggtacaaaccca	77 bp
Bxb1 attB	tggccgtggccgtgctcgtcctcgtcggccggcttgtcgacgacggcggtctccgtcgtcaggatcatccgggccac	77 bp
FRT	gaagttcctatactttctagagaataggaacttc	34 bp
